# Supplementary material for: The Relationship between the JobMatchTalent Test and the NEO PI-R: Construct Validation of an Instrument Designed for Recruitment of Personnel
Source: PLoS One. 2014 Mar 4;9(3):e90309. doi: 10.1371/journal.pone.0090309 (PMC3942421; doi:10.1371/journal.pone.0090309)
Supplement: Table S1 — Correlations between the JobMatchTalent sub-scales and the NEO PI-R facets. (XLS) [file pone.0090309.s001.xls]

## Sheet: JMT Subscales & NEO PI-R FACETS
Table S1. Correlations between the JobMatchTalent sub-scales and the NEO PI-R facets.
			WORK STRUCTURE			INNER DRIVE			STRESS INDEX			DECISION CHARACTERISTICS			ACTIVITY			DRIVE			ACTING			TOLERANCE			SOCIAL INTEREST			COMMUNICATION			INDEX OF TEST RESULTS
NEO PI-R			Focus on planning	Focus on details	Focus on order	Self-motivation	Optimism	Mood stability	Self-control	Resilience	Concentration ability	Thoughtfulness	Willpower	Persistence	Physical Activity	Mental energy	Need for speed	Winning instinct	Vision	Development motivation	Sphere of influence	Power of initiative	Risk taking	Concurring image	Tolerant attitude	Trust in others	Displayed consideration	Diplomacy	Contact creating	Force in communication	Communicativity	Openness	Answer realism	Self-evaluation	Adaptability
	OPPENESS	O1: Fantasy	-.160**	0.0148507	-.178**	-0.0776089	.348**	-.124*	-.169**	-0.0662478	0.0527308	-.210**	0.0329999	-0.0572355	0.0473187	-0.00446865	.141**	0.0182899	.328**	.127*	-0.0114901	0.0539176	.248**	0.0100631	-0.0111049	-.103*	0.0973142	-0.00818623	.100*	0.0454222	.103*	.114*	0.0560522	0.0486724	-.135**
		O2: Aesthetics	-0.0542638	-0.00531806	-0.0642172	-.123*	.236**	-.117*	-.122*	-0.0861426	-0.0395113	-.145**	0.016818	-.120*	0.0575205	0.0294697	0.0683529	-0.0193162	.150**	.131**	0.0409374	0.0500487	0.0977606	0.0568211	0.0869261	0.0465019	.163**	0.0324418	.171**	0.0291975	.119*	.166**	0.0138733	0.0465219	0.030002
		O3: Feelings	-.167**	0.0517132	-0.0205974	-0.00457435	.322**	-.154**	-.235**	-.161**	0.0393141	-.247**	.143**	-0.0718555	.179**	.250**	.243**	0.0751881	.188**	.188**	.102*	.216**	.125*	-0.0424004	0.0840756	0.0617456	0.086323	-0.0265441	.338**	.202**	.282**	.297**	-0.0129463	0.0452082	0.0725127
		O4: Actions	-.193**	-0.0227483	0.0701572	.182**	.394**	.159**	0.0653397	.191**	0.0544613	-.275**	.125*	.108*	.291**	.347**	.186**	.134**	.237**	.266**	.289**	.226**	.300**	-0.0463538	.291**	.218**	0.0273161	-0.0363578	.409**	.230**	.126*	.417**	-.231**	-0.0587256	-0.0503357
		O5: Ideas	.104*	.140**	.135**	.140**	0.0966868	.132**	0.0601161	.168**	.149**	.117*	.123*	.154**	-0.0739228	.105*	-0.0365108	.152**	.265**	.211**	.120*	0.0768513	.189**	-0.0594561	-.137**	.115*	0.014246	-.119*	.186**	.117*	0.0922645	.169**	-.172**	-.136**	-0.0597734
		O6: Values	-0.0550612	-0.0385129	-0.0620666	-0.0536359	.235**	0.07419	0.0847863	.119*	0.0116181	-0.0702643	-0.0670138	-0.00660201	0.0399181	0.0391842	-0.0114999	-0.0826454	0.00656042	.237**	0.0893721	-0.0527726	0.0624198	0.0654305	.214**	.310**	0.0513924	0.0512957	.117*	0.0204117	0.00735881	.184**	-0.0446849	.151**	.135**
	CONSCIENTIOUSNESS	C1: Competence	.124*	.140**	.266**	.393**	0.0311873	.421**	.221**	.311**	.152**	.133**	.167**	.298**	.120*	.361**	-0.0488398	.241**	0.0879368	.161**	.353**	.208**	0.0730395	-.105*	0.0988304	.283**	-.134**	-0.0881981	.242**	.211**	0.0655897	.322**	-.349**	-.234**	.152**
		C2: Order	.350**	.177**	.589**	.226**	-.142**	.136**	.113*	0.0293904	0.00735327	.310**	.125*	.139**	0.0648735	.152**	-0.0193347	.150**	-0.0581423	-0.0262449	0.0639593	.115*	-0.0974186	-.146**	-0.0682944	-0.0034091	-.247**	-0.06025	0.0394606	0.0622762	-0.012246	0.0466743	-.162**	-.152**	.101*
		C3: Dutifulness	.224**	.276**	.335**	.242**	-.108*	.238**	.120*	.151**	.109*	.226**	0.0775518	.260**	0.0818315	.178**	-.122*	.119*	-0.0591784	0.098116	.111*	0.0826673	-.188**	-0.0447001	0.0324421	.187**	-0.0584283	-0.0378033	0.0963207	0.0554223	0.0191279	0.0779089	-.209**	-.135**	.353**
		C4: Achievement Striving	.199**	.199**	.291**	.560**	0.0201615	0.0541883	-0.0273402	0.0306363	.234**	.164**	.383**	.261**	.184**	.434**	.180**	.589**	.333**	.128*	.271**	.380**	.177**	-.255**	-.136**	-0.0950592	-.248**	-.198**	.184**	.299**	.139**	.145**	-.209**	-.224**	-0.0898037
		C5: Self-discipline	0.0902784	0.0479989	.381**	.486**	0.0478532	.347**	.179**	.251**	.218**	0.0670279	.223**	.364**	.202**	.362**	0.0630303	.273**	0.0296929	0.0462985	.300**	.294**	0.0968496	-0.0863609	.222**	.236**	-.171**	-0.0424828	.195**	.184**	0.0488763	.241**	-.330**	-.219**	0.0567198
		C6: Deliberation	.468**	.330**	.288**	0.0818459	-.324**	.284**	.312**	.160**	-0.00324029	.567**	-.179**	.198**	-.163**	-.111*	-.378**	-0.000832046	-.117*	0.062944	-0.0737392	-.235**	-.341**	.132**	-.128*	0.0623676	-0.0410477	.147**	-.114*	-.189**	-.247**	-.131**	-.181**	-0.0975757	.315**
	EXTRAVERSION	E1: Warmth	-.153**	0.0503364	0.0816538	.130*	.326**	.254**	0.09353	.184**	.118*	-.194**	0.0780705	0.0657163	.255**	.342**	0.0712584	0.0214669	0.0627636	.185**	.214**	.125*	.110*	.182**	.371**	.408**	.324**	.150**	.570**	.148**	.253**	.498**	-.202**	-0.0656134	.185**
		E2: Gregariousness	-.168**	-0.0164085	.115*	.239**	.281**	.188**	0.0219858	.141**	.188**	-.204**	.173**	0.0594245	.319**	.424**	.191**	.164**	.131**	0.0353596	.202**	.152**	.156**	0.0291192	.274**	.225**	.104*	0.0561004	.592**	.287**	.275**	.426**	-.179**	-0.0703715	0.0254102
		E3: Assertiveness	-.108*	-0.0934518	.147**	.509**	.218**	.272**	-0.0458182	.323**	.188**	-.149**	.504**	.266**	.224**	.608**	.290**	.412**	.251**	-0.0280875	.489**	.503**	.288**	-.404**	.130*	.149**	-.299**	-.334**	.458**	.621**	.470**	.529**	-.308**	-.304**	-.127*
		E4: Activity	-.243**	-.164**	-0.0602223	.434**	.341**	-0.0443981	-.325**	0.0399629	.191**	-.357**	.429**	.104*	.489**	.615**	.591**	.454**	.315**	.104*	.374**	.568**	.387**	-.282**	0.0745543	0.0482191	-0.0977955	-.248**	.477**	.507**	.417**	.420**	-.119*	-.149**	-.187**
		E5: Excitement Seeking	-.168**	0.00430846	0.0355421	.257**	.175**	-0.00148427	-0.0537291	0.0490274	.230**	-.210**	.251**	0.0526361	.272**	.261**	.292**	.314**	.326**	0.0104949	.110*	.228**	.406**	-.115*	-0.00308307	-0.0531247	-0.0419385	-.102*	.322**	.216**	.120*	.204**	-.125*	-.137**	-.327**
		E6: Positive Emotions	-.243**	-0.0563709	0.0555941	.191**	.488**	.239**	-0.0338524	.215**	.156**	-.320**	.187**	.103*	.314**	.381**	.252**	.118*	.197**	.173**	.215**	.236**	.262**	0.00336269	.370**	.318**	0.0968544	0.0271247	.558**	.278**	.277**	.467**	-.197**	-0.0542429	0.00329838
	AGREEABLENESS	A1: Trust	-0.0469311	-0.0323898	.103*	0.0529411	.212**	.309**	.209**	.256**	-0.0186072	-0.0582503	-0.0961697	0.0436787	.155**	0.0657758	-0.0983832	-.104*	-0.0474612	.113*	.145**	-0.0586012	-0.0123343	.238**	.421**	.651**	.198**	.207**	.201**	-0.0156807	0.006957	.258**	-.138**	0.0129766	.259**
		A2: Straightforwardness	.139**	.161**	0.0686626	-.172**	-0.0416048	0.040823	.141**	-0.0188003	-.119*	.150**	-.296**	0.0667995	-.144**	-.201**	-.301**	-.266**	-.172**	0.0656887	-.152**	-.277**	-.320**	.236**	0.0977112	.289**	.139**	.214**	-.163**	-.273**	-.173**	-.154**	0.00132645	.105*	.497**
		A3: Altruism	-0.00755619	.177**	0.0553615	-0.0423499	.137**	.146**	.159**	0.0800569	0.065907	-0.0243044	-.174**	0.0452237	.199**	0.0988185	-0.0466004	-.124*	-0.0675944	.188**	-0.000495613	-0.0662973	-0.0770821	.341**	.207**	.329**	.318**	.298**	.244**	-.157**	-0.0432307	.187**	-.166**	-0.0164609	.322**
		A4: Compliance	0.0642317	0.0342877	-0.0176606	-.311**	0.0180031	.230**	.370**	.143**	-.136**	0.0811436	-.478**	-.122*	-0.0813917	-.259**	-.347**	-.447**	-.273**	0.0616621	-.135**	-.376**	-.331**	.608**	.303**	.439**	.430**	.523**	-0.0853993	-.433**	-.248**	-0.0559721	-0.0241553	.172**	.439**
		A5: Modesty	0.0566196	0.0671635	0.037411	-.242**	-.155**	-0.0705355	.115*	-0.0423902	-0.0114624	0.0638043	-.376**	-0.0617719	0.0159061	-.199**	-.176**	-.348**	-.292**	0.0807909	-0.0947097	-.276**	-.218**	.325**	.113*	.158**	.216**	.323**	-.154**	-.384**	-.275**	-.147**	.103*	.208**	.355**
		A6: Tender Mindedness	-0.0341425	0.0587055	-0.0724231	-.227**	.139**	-.103*	-0.051254	-.176**	-0.0819545	-0.0805741	-.196**	-0.0822969	0.0910432	-0.0217717	-0.0135022	-.234**	-0.0742831	.170**	-0.0784646	-.106*	-.119*	.236**	.128*	.278**	.283**	.201**	0.0573487	-.144**	0.0111542	0.0648421	0.0400824	.173**	.335**
	NEUROTICISM	N1: Anxiety	.159**	.102*	-0.0966655	-.290**	-.128*	-.571**	-.341**	-.543**	-.145**	.133**	-.109*	-.249**	-0.0351977	-.193**	0.0916347	-0.0866428	-0.0461511	0.0176444	-.308**	-.144**	-.188**	0.0427023	-.312**	-.362**	.143**	0.0675556	-.171**	-.105*	0.0489712	-.332**	.383**	.266**	0.0398338
		N2: Angry Hostility	-0.0937507	-0.0161659	-.158**	-.130*	0.000895316	-.638**	-.546**	-.563**	-.099*	-.144**	.161**	-.203**	0.00432305	-0.0315932	.271**	.123*	.142**	-0.0294212	-.199**	.162**	0.0418103	-.316**	-.379**	-.493**	-0.0751435	-.254**	-0.0669183	.174**	.195**	-.182**	.372**	.161**	-.238**
		N3: Depression	0.0355484	0.00572748	-.137**	-.309**	-.102*	-.646**	-.336**	-.568**	-.108*	-0.0189493	-.101*	-.346**	-0.0170565	-.182**	.139**	-0.0908427	-0.00856363	0.011009	-.272**	-0.088711	-0.0948781	0.052825	-.274**	-.325**	.188**	0.0488495	-.122*	-.108*	0.0437997	-.238**	.411**	.266**	-0.0138051
		N4: Self-consciousness	.116*	0.0336592	-.172**	-.400**	-.131**	-.483**	-.260**	-.495**	-.167**	.104*	-.231**	-.288**	-.124*	-.343**	0.0248474	-.203**	-.111*	-0.00977305	-.375**	-.236**	-.202**	.136**	-.280**	-.353**	.177**	.131**	-.324**	-.269**	-.103*	-.494**	.412**	.299**	0.0280795
		N5: Impulsiveness	-.240**	-0.0652906	-.191**	-0.0685573	.247**	-.377**	-.414**	-.242**	0.00743626	-.321**	.219**	-.163**	0.0920111	.145**	.377**	.107*	.205**	0.059135	-0.0578975	.230**	.222**	-.180**	-0.0573323	-.210**	-0.00298532	-.177**	.129*	.253**	.309**	0.0623172	.246**	.135**	-.232**
		N6: Vulnerability	-0.000855666	-0.000202471	-.233**	-.425**	-0.0961179	-.543**	-.351**	-.501**	-.225**	-0.0234685	-.192**	-.338**	-0.0906218	-.344**	0.0214557	-.245**	-0.0991196	-0.0625623	-.399**	-.237**	-.192**	0.0859053	-.191**	-.297**	.190**	.112*	-.211**	-.182**	0.00579661	-.350**	.443**	.315**	0.0522217
		Note:	* p < .05
			** p < .01
			RMPE = Recommended minimum effect size presenting a "practically" significant effect for social science data (Ferguson, 2009)
			Effect size interpretation
				Positive r	Negative r
			RMPE	0.2	-0.2
			Moderate	0.5	-0.5
			Strong	0.8	-0.8
